# Supplementary material for: Replication Attempt: “Effect of BMAP-28 Antimicrobial Peptides on Leishmania Major Promastigote and Amastigote Growth: Role of Leishmanolysin in Parasite Survival”
Source: PLoS One. 2014 Dec 17;9(12):e114614. doi: 10.1371/journal.pone.0114614 (PMC4269415; doi:10.1371/journal.pone.0114614)
Supplement: S1 Data — Raw data from promastigote viability assays. Raw fluorescence readings from each of the three biological replicate experiments are provided, along with combined data from background fluorescence corrected averages and combined normalized data (shown as a percentage of the untreated control). (XLSX) [file pone.0114614.s001.xlsx]

## Sheet: Combined
Combined data
Unamidated peptides		Expt 1	Expt 2	Expt 3	Combined	Expt 1	Expt 2	Expt 3	Combined	Combined	Combined
		Ave - media alone	Ave - media alone	Ave - media alone	AVE	norm ave	norm ave	norm ave	norm AVE	norm SD	norm SEM
	Media alone	0	0	0		0	0	0	0	0	0
	Untreated	22987.3	27181.7	29458	26542.3	86.6063	102.409	110.985	100	12.3665	7.13983
	Heat killed	3212.67	4486.67	4678.5		12.1039	16.9038	17.6266	15.5448	3.00168	1.73302
RI-BMAP-28 (μM)	Concentration (μM)
	50	766.667	2064.33	4338		2.88847	7.77751	16.3437	9.00323	6.81085	3.93224
	25	792	2411.33	2786.33		2.98391	9.08486	10.4977	7.52216	3.99321	2.30548
	12.5	4723.67	6373.33	7048		17.7967	24.012	26.5538	22.7875	4.50512	2.60103
	6.25	9200	11263.7	12222.3		34.6616	42.4366	46.0485	41.0489	5.81888	3.35953
	3.125	14054.7	16411.7	18450		52.9519	61.832	69.5116	61.4318	8.28711	4.78456
	1.5625	18768	22803.7	27040.3		70.7097	85.9143	101.876	86.1668	15.5848	8.9979
	0.78125	18968.3	23457	28203		71.4645	88.3758	106.257	88.699	17.3984	10.0449
	0.390625	22487.7	23546.3	28757		84.7238	88.7124	108.344	93.9267	12.6439	7.29999
D-BMAP-28 (μM)	Concentration (μM)
	50	593.333	2383.67	1657.67		2.23542	8.98062	6.24537	5.82047	3.39261	1.95873
	25	545	1236.33	1411.33		2.05332	4.65797	5.31729	4.00953	1.7259	0.996448
	12.5	-32.6667	1686.33	1947		-0.123074	6.35337	7.33545	4.52192	4.05254	2.33973
	6.25	5421.67	6965.33	7469		20.4265	26.2424	28.14	24.9363	4.01918	2.32047
	3.125	12013	15315	15920		45.2598	57.7003	59.9797	54.3132	7.92293	4.5743
	1.5625	20636.3	21855	22846.3		77.7488	82.3402	86.0751	82.0547	4.1705	2.40784
	0.78125	23640.7	22296.3	22611		89.0678	84.0029	85.1884	86.0864	2.64914	1.52948
	0.390625	22532.7	23342	25268.7		84.8933	87.9425	95.2014	89.3457	5.29535	3.05727
L-BMAP-28 (μM)	Concentration (μM)
	50	1277.33	2922.67	2772.33		4.81244	11.0113	10.4449	8.75624	3.42716	1.97867
	25	3921.33	5124	5299.67		14.7739	19.305	19.9668	18.0152	2.82654	1.6319
	12.5	21034.7	21650.7	22836		79.2495	81.5703	86.0361	82.2853	3.44935	1.99149
	6.25	23881	23925.7	32957		89.9733	90.1415	124.168	101.427	19.6938	11.3702
	3.125	21102	24161.3	25980.3		79.5032	91.0294	97.8826	89.4717	9.28821	5.36255
	1.5625	25508	25119.7	25346.3		96.1031	94.64	95.494	95.4124	0.734944	0.42432
	0.78125	24950	25117.7	24185.7		94.0008	94.6325	91.1211	93.2515	1.87178	1.08067
	0.390625	25400	24385.3	24263.3		95.6962	91.8734	91.4137	92.9944	2.35106	1.35738
BMAP-28 scrambled (μM)	Concentration (μM)
	50	22960.7	28007.7	30207.7		86.5058	105.521	113.809	101.945	13.9985	8.08205
	25	26000.7	29225	31725.3		97.9592	110.107	119.527	109.198	10.8127	6.24274
	12.5	26223.3	26035.7	30246		98.7981	98.0911	113.954	103.614	8.96121	5.17376
	6.25	24076	26442.3	30221		90.7079	99.6232	113.86	101.397	11.6773	6.7419
	3.125	23487	26353.3	30519.7		88.4888	99.2879	114.985	100.921	13.3233	7.69218
	1.5625	24019.3	24704	31161		90.4944	93.074	117.401	100.323	14.8461	8.57139
	0.78125	19973	25897.7	29555.7		75.2496	97.5712	111.353	94.7246	18.2192	10.5189
	0.390625	24444.7	24953	30153		92.0969	94.0121	113.603	99.9041	11.9025	6.87192
Amidated peptides		Expt 1	Expt 2	Expt 3	Combined	Expt 1	Expt 2	Expt 3	Combined	Combined	Combined
		Ave - media alone	Ave - media alone	Ave - media alone	AVE	norm ave	norm ave	norm ave	norm AVE	norm SD	norm SEM
	Media alone	0	0	0		0	0	0	0	0	0
	Untreated	22987.3	27181.7	29458	26542.3	86.6063	102.409	110.985	100	12.3665	7.13983
	Heat killed	3212.67	4486.67	4678.5		12.1039	16.9038	17.6266	15.5448	3.00168	1.73302
RI-BMAP-28-NH2 (μM)	Concentration (μM)
	50	-532	2294.67	2631.67		-2.00435	8.64531	9.91498	5.51865	6.54596	3.77931
	25	-38	2469.33	2540		-0.143168	9.30338	9.56962	6.24328	5.53242	3.19415
	12.5	3850.33	3796.67	4048.33		14.5064	14.3042	15.2524	14.6876	0.499399	0.288328
	6.25	4271.67	7876	6470.67		16.0938	29.6734	24.3787	23.3819	6.84443	3.95163
	3.125	8237.67	12437	10945		31.036	46.8572	41.236	39.7097	8.0203	4.63052
	1.5625	18353	20253	25956		69.1461	76.3045	97.791	81.0805	14.9077	8.60695
	0.78125	19361	24789.3	28611.3		72.9439	93.3955	107.795	91.3781	17.513	10.1111
	0.390625	24325	23891	29448.7		91.646	90.0109	110.95	97.5356	11.6458	6.72369
D-BMAP-28-NH2 (μM)	Concentration (μM)
	50	51.3333	1853.67	1459.67		0.193402	6.98381	5.49939	4.22553	3.56994	2.0611
	25	-1145.33	1443.33	1343.33		-4.31512	5.43785	5.0611	2.06128	5.52533	3.19005
	12.5	-584.333	888	1177.33		-2.20151	3.3456	4.43568	1.85992	3.55929	2.05495
	6.25	473.333	1934.33	2525		1.78331	7.28773	9.5131	6.19472	3.97912	2.29735
	3.125	1739.67	4242.33	4327		6.55431	15.9833	16.3023	12.9466	5.53819	3.19748
	1.5625	15154	13554.3	14965		57.0937	51.0668	56.3816	54.8474	3.29335	1.90142
	0.78125	26485.7	23215	22382.3		99.7865	87.4641	84.3269	90.5258	8.17193	4.71807
	0.390625	24556	24649.3	23575.7		92.5164	92.868	88.8229	91.4024	2.24084	1.29375
L-BMAP-28-NH2 (μM)	Concentration (μM)
	50	-202.667	1866.67	1299.33		-0.76356	7.03279	4.89532	3.72152	4.02854	2.32588
	25	874.333	1108.33	631		3.29411	4.17572	2.37733	3.28239	0.89925	0.519182
	12.5	-812	962.667	764		-3.05926	3.62691	2.87842	1.14869	3.66336	2.11504
	6.25	11596.3	10420.7	12804.7		43.69	39.2606	48.2424	43.731	4.49108	2.59293
	3.125	20912.7	22678.3	24466		78.7899	85.4421	92.1773	85.4698	6.69375	3.86464
	1.5625	24346	24860.7	25089		91.7252	93.6642	94.5245	93.3046	1.43388	0.827849
	0.78125	26787.7	26088	24350.7		100.924	98.2883	91.7428	96.9851	4.72746	2.7294
	0.390625	22693.3	25490	26019.3		85.4986	96.0353	98.0296	93.1878	6.73327	3.88746
BMAP-28-NH2 scrambled (μM)	Concentration (μM)
	50	19827.7	24012.3	22740.3		74.702	90.4681	85.6757	83.6153	8.08244	4.6664
	25	23978.7	30233	25119		90.3412	113.905	94.6375	99.6278	12.5494	7.24543
	12.5	24778.3	27607.3	24903		93.354	104.012	93.8237	97.0634	6.02265	3.47718
	6.25	26132.7	28591.7	25011.3		98.4566	107.721	94.2319	100.136	6.8997	3.98354
	3.125	24019	30016.7	25408.7		90.4932	113.09	95.7288	99.7706	11.8281	6.82895
	1.5625	22708.7	26941.7	25873.3		85.5564	101.505	97.4795	94.8468	8.2936	4.78831
	0.78125	23069.3	26842.7	25663.7		86.9152	101.132	96.6896	94.9121	7.27291	4.19902
	0.390625	27130.3	26367.7	26993		102.215	99.3419	101.698	101.085	1.5316	0.88427
IC values
	RI-BMAP-28	D-BMAP-28	L-BMAP-28	Scrambled-BMAP-28	RI-BMAP-28-NH2	D-BMAP-28-NH2	L-BMAP-28-NH2	Scrambled-BMAP-28-NH2
IC50 (μM)	4.547	3.553	17.07	-	2.598	1.667	5.827	-
IC90 (μM)	20	9.851	25.21	-	7.223	3.221	10.21	-
Replication values (calculated)
	Mean	Upper 95%	Lower 95%
2 μM D-BMAP-28	73.2624	79.3594	67.1655
0.5 μM D-BMAP-28	92.397	96.6223	88.1718
2 μM RI-BMAP-28	76.6424	84.9111	68.3737
0.5 μM RI-BMAP-28	94.6419	100.989	88.2947
2 μM L-BMAP-28	95.4279	99.6012	91.2545
0.5 μM L-BMAP-28	95.4284	99.6023	91.2544
2 μM D-BMAP-28-NH2	36.0907	43.281	28.9005
0.5 μM D-BMAP-28-NH2	94.8452	98.9942	90.6961
2 μM RI-BMAP-28-NH2	66.3235	75.933	56.7139
0.5 μM RI-BMAP-28-NH2	97.0882	103.74	90.4363
2 μM L-BMAP-28-NH2	94.1504	97.5139	90.7868
0.5 μM L-BMAP-28-N2	95.547	99.2321	91.8618
Heat killed	15.5448	21.4281	9.66147
Untreated	100	124.238	75.7616

## Sheet: Expt 1
Experiment 1
Unamidated peptides
Summarized fluorescence readings
		Sample 1	Sample 2	Sample 3	Ave	Ave - media alone
	Media alone	17839	15998	14889	16242	0
	Untreated	38710	39738	39240	39229.3	22987.3
	Heat killed	19505	20144	18715	19454.7	3212.67
RI-BMAP-28 (μM)	Concentration (μM)	Sample 1	Sample 2	Sample 3
	50	16996	15816	18214	17008.7	766.667
	25	17587	16731	16784	17034	792
	12.5	21567	20753	20577	20965.7	4723.67
	6.25	25452	25530	25344	25442	9200
	3.125	29954	30811	30125	30296.7	14054.7
	1.5625	36430	34314	34286	35010	18768
	0.78125	35476	34372	35783	35210.3	18968.3
	0.390625	39305	39204	37680	38729.7	22487.7
D-BMAP-28 (μM)	Concentration (μM)	Sample 1	Sample 2	Sample 3
	50	18661	15676	16169	16835.3	593.333
	25	17771	16960	15630	16787	545
	12.5	16343	15944	16341	16209.3	-32.6667
	6.25	22393	20797	21801	21663.7	5421.67
	3.125	30143	29531	25091	28255	12013
	1.5625	35810	37068	37757	36878.3	20636.3
	0.78125	40664	40523	38461	39882.7	23640.7
	0.390625	38853	39662	37809	38774.7	22532.7
L-BMAP-28 (μM)	Concentration (μM)	Sample 1	Sample 2	Sample 3
	50	17691	17819	17048	17519.3	1277.33
	25	22166	19523	18801	20163.3	3921.33
	12.5	36837	37550	37443	37276.7	21034.7
	6.25	39734	40371	40264	40123	23881
	3.125	35035	39600	37397	37344	21102
	1.5625	39266	45473	40511	41750	25508
	0.78125	40441	42403	40732	41192	24950
	0.390625	42532	41441	40953	41642	25400
BMAP-28 scrambled (μM)	Concentration (μM)	Sample 1	Sample 2	Sample 3
	50	39262	39917	38429	39202.7	22960.7
	25	43343	42570	40815	42242.7	26000.7
	12.5	49357	39198	38841	42465.3	26223.3
	6.25	39566	40999	40389	40318	24076
	3.125	41168	39220	38799	39729	23487
	1.5625	40789	40134	39861	40261.3	24019.3
	0.78125	35888	36424	36333	36215	19973
	0.390625	40566	41744	39750	40686.7	24444.7
Amidated peptides
Summarized fluorescence readings
		Sample 1	Sample 2	Sample 3	Ave	Ave - media alone
	Media alone	17839	15998	14889	16242	0
	Untreated	38710	39738	39240	39229.3	22987.3
	Heat killed	19505	20144	18715	19454.7	3212.67
RI-BMAP-28-NH2 (μM)	Concentration (μM)	Sample 1	Sample 2	Sample 3
	50	16253	15954	14923	15710	-532
	25	15407	17948	15257	16204	-38
	12.5	18827	20350	21100	20092.3	3850.33
	6.25	20807	20328	20406	20513.7	4271.67
	3.125	23734	24131	25574	24479.7	8237.67
	1.5625	34678	34708	34399	34595	18353
	0.78125	33532	36115	37162	35603	19361
	0.390625	41357	39194	41150	40567	24325
D-BMAP-28-NH2 (μM)	Concentration (μM)	Sample 1	Sample 2	Sample 3
	50	16870	16026	15984	16293.3	51.3333
	25	10511	17234	17545	15096.7	-1145.33
	12.5	15445	15890	15638	15657.7	-584.333
	6.25	16671	16677	16798	16715.3	473.333
	3.125	17745	17904	18296	17981.7	1739.67
	1.5625	32528	30205	31455	31396	15154
	0.78125	42702	37698	47783	42727.7	26485.7
	0.390625	37771	36602	48021	40798	24556
L-BMAP-28-NH2 (μM)	Concentration (μM)	Sample 1	Sample 2	Sample 3
	50	15696	16185	16237	16039.3	-202.667
	25	19831	15834	15684	17116.3	874.333
	12.5	15357	15502	15431	15430	-812
	6.25	27004	25939	30572	27838.3	11596.3
	3.125	34750	38973	37741	37154.7	20912.7
	1.5625	41580	38080	42104	40588	24346
	0.78125	42259	41807	45023	43029.7	26787.7
	0.390625	37470	37831	41505	38935.3	22693.3
BMAP-28-NH2 scrambled (μM)	Concentration (μM)	Sample 1	Sample 2	Sample 3
	50	37076	35093	36040	36069.7	19827.7
	25	39186	41188	40288	40220.7	23978.7
	12.5	42576	40315	40170	41020.3	24778.3
	6.25	43329	42028	41767	42374.7	26132.7
	3.125	39688	40208	40887	40261	24019
	1.5625	39226	39558	38068	38950.7	22708.7
	0.78125	39200	39817	38917	39311.3	23069.3
	0.390625	42106	42038	45973	43372.3	27130.3

## Sheet: Expt 2
Experiment 2
Unamidated peptides
Summarized fluorescence readings
		Sample 1	Sample 2	Sample 3	Ave	Ave - media alone
	Media alone	15880	13839	13647	14455.3	0
	Untreated	38399	43235	43277	41637	27181.7
	Heat killed	19651	18771	18404	18942	4486.67
RI-BMAP-28 (μM)	Concentration (μM)	Sample 1	Sample 2	Sample 3
	50	16665	16040	16854	16519.7	2064.33
	25	17220	16709	16671	16866.7	2411.33
	12.5	21038	20853	20595	20828.7	6373.33
	6.25	26073	25694	25390	25719	11263.7
	3.125	31282	31202	30117	30867	16411.7
	1.5625	36970	36380	38427	37259	22803.7
	0.78125	37195	38530	38012	37912.3	23457
	0.390625	37873	37476	38656	38001.7	23546.3
D-BMAP-28 (μM)	Concentration (μM)	Sample 1	Sample 2	Sample 3
	50	16197	17729	16591	16839	2383.67
	25	16130	15662	15283	15691.7	1236.33
	12.5	16473	16076	15876	16141.7	1686.33
	6.25	22072	21497	20693	21420.7	6965.33
	3.125	30317	30205	28789	29770.3	15315
	1.5625	36628	36608	35695	36310.3	21855
	0.78125	37046	37343	35866	36751.7	22296.3
	0.390625	38686	36512	38194	37797.3	23342
L-BMAP-28 (μM)	Concentration (μM)	Sample 1	Sample 2	Sample 3
	50	17481	17591	17062	17378	2922.67
	25	19268	19773	19697	19579.3	5124
	12.5	35878	36213	36227	36106	21650.7
	6.25	38435	37648	39060	38381	23925.7
	3.125	38279	39013	38558	38616.7	24161.3
	1.5625	40192	39481	39052	39575	25119.7
	0.78125	39614	39690	39415	39573	25117.7
	0.390625	39216	39489	37817	38840.7	24385.3
BMAP-28 scrambled (μM)	Concentration (μM)	Sample 1	Sample 2	Sample 3
	50	40590	43900	42899	42463	28007.7
	25	43223	44591	43227	43680.3	29225
	12.5	40056	41319	40098	40491	26035.7
	6.25	41250	41319	40124	40897.7	26442.3
	3.125	40011	41536	40879	40808.7	26353.3
	1.5625	38694	39401	39383	39159.3	24704
	0.78125	39915	40568	40576	40353	25897.7
	0.390625	38811	39445	39969	39408.3	24953
Amidated peptides
Summarized fluorescence readings
		Sample 1	Sample 2	Sample 3	Ave	Ave - media alone
	Media alone	15880	13839	13647	14455.3	0
	Untreated	38399	43235	43277	41637	27181.7
	Heat killed	19651	18771	18404	18942	4486.67
RI-BMAP-28-NH2 (μM)	Concentration (μM)	Sample 1	Sample 2	Sample 3
	50	16667	16437	17146	16750	2294.67
	25	16972	16882	16920	16924.7	2469.33
	12.5	18118	18444	18194	18252	3796.67
	6.25	20873	20695	25426	22331.3	7876
	3.125	25109	26023	29545	26892.3	12437
	1.5625	35085	34389	34651	34708.3	20253
	0.78125	37476	39182	41076	39244.7	24789.3
	0.390625	39136	37110	38793	38346.3	23891
D-BMAP-28-NH2 (μM)	Concentration (μM)	Sample 1	Sample 2	Sample 3
	50	16481	16241	16205	16309	1853.67
	25	15924	15862	15910	15898.7	1443.33
	12.5	15411	15023	15596	15343.3	888
	6.25	16435	16407	16327	16389.7	1934.33
	3.125	18671	18909	18513	18697.7	4242.33
	1.5625	27955	27750	28324	28009.7	13554.3
	0.78125	36181	38198	38632	37670.3	23215
	0.390625	36996	39301	41017	39104.7	24649.3
L-BMAP-28-NH2 (μM)	Concentration (μM)	Sample 1	Sample 2	Sample 3
	50	16116	16199	16651	16322	1866.67
	25	15423	15654	15614	15563.7	1108.33
	12.5	15435	15145	15674	15418	962.667
	6.25	24937	25019	24672	24876	10420.7
	3.125	36741	36887	37773	37133.7	22678.3
	1.5625	38094	39086	40768	39316	24860.7
	0.78125	40248	40662	40720	40543.3	26088
	0.390625	39381	39797	40658	39945.3	25490
BMAP-28-NH2 scrambled (μM)	Concentration (μM)	Sample 1	Sample 2	Sample 3
	50	38148	37466	39789	38467.7	24012.3
	25	43936	45428	44701	44688.3	30233
	12.5	40632	41453	44103	42062.7	27607.3
	6.25	42371	43373	43397	43047	28591.7
	3.125	41761	47235	44420	44472	30016.7
	1.5625	42096	39198	42897	41397	26941.7
	0.78125	40742	40435	42717	41298	26842.7
	0.390625	40523	40025	41921	40823	26367.7

## Sheet: Expt 3
Experiment 3
Unamidated peptides
Summarized fluorescence readings
		Sample 1	Sample 2	Sample 3	Ave	Ave - media alone
	Media alone	14156	14454		14305	0
	Untreated	43837	43689		43763	29458
	Heat killed	19164	18803		18983.5	4678.5
RI-BMAP-28 (μM)	Concentration (μM)	Sample 1	Sample 2	Sample 3
	50	17367	18829	19733	18643	4338
	25	17657	17154	16463	17091.3	2786.33
	12.5	21735	21122	21202	21353	7048
	6.25	26527	26681	26374	26527.3	12222.3
	3.125	32516	32442	33307	32755	18450
	1.5625	42062	40977	40997	41345.3	27040.3
	0.78125	41777	41781	43966	42508	28203
	0.390625	42584	42612	43990	43062	28757
D-BMAP-28 (μM)	Concentration (μM)	Sample 1	Sample 2	Sample 3
	50	15924	16473	15491	15962.7	1657.67
	25	15802	15856	15491	15716.3	1411.33
	12.5	16597	16237	15922	16252	1947
	6.25	21936	22048	21338	21774	7469
	3.125	29796	30997	29882	30225	15920
	1.5625	39293	35948	36213	37151.3	22846.3
	0.78125	37624	35978	37146	36916	22611
	0.390625	39899	40112	38710	39573.7	25268.7
L-BMAP-28 (μM)	Concentration (μM)	Sample 1	Sample 2	Sample 3
	50	17595	17026	16611	17077.3	2772.33
	25	19813	19434	19567	19604.7	5299.67
	12.5	36402	37333	37688	37141	22836
	6.25	47319	53291	41176	47262	32957
	3.125	42092	39951	38813	40285.3	25980.3
	1.5625	40449	40439	38066	39651.3	25346.3
	0.78125	38941	39776	36755	38490.7	24185.7
	0.390625	39007	38965	37733	38568.3	24263.3
BMAP-28 scrambled (μM)	Concentration (μM)	Sample 1	Sample 2	Sample 3
	50	45441	45549	42548	44512.7	30207.7
	25	44786	47615	45690	46030.3	31725.3
	12.5	44434	45173	44046	44551	30246
	6.25	44607	45744	43227	44526	30221
	3.125	44639	45025	44810	44824.7	30519.7
	1.5625	45599	45788	45011	45466	31161
	0.78125	43158	45368	43056	43860.7	29555.7
	0.390625	44914	44663	43797	44458	30153
Amidated peptides
Summarized fluorescence readings
		Sample 1	Sample 2	Sample 3	Ave	Ave - media alone
	Media alone	14156	14454		14305	0
	Untreated	43837	43689		43763	29458
	Heat killed	19164	18803		18983.5	4678.5
RI-BMAP-28-NH2 (μM)	Concentration (μM)	Sample 1	Sample 2	Sample 3
	50	16846	16820	17144	16936.7	2631.67
	25	17096	16856	16583	16845	2540
	12.5	18354	18304	18402	18353.3	4048.33
	6.25	20743	20787	20797	20775.7	6470.67
	3.125	24981	25219	25550	25250	10945
	1.5625	39895	39983	40905	40261	25956
	0.78125	42469	43853	42427	42916.3	28611.3
	0.390625	43695	43518	44048	43753.7	29448.7
D-BMAP-28-NH2 (μM)	Concentration (μM)	Sample 1	Sample 2	Sample 3
	50	15391	16279	15624	15764.7	1459.67
	25	15744	15491	15710	15648.3	1343.33
	12.5	15269	15562	15616	15482.3	1177.33
	6.25	17855	16557	16078	16830	2525
	3.125	18919	18715	18262	18632	4327
	1.5625	32847	27724	27239	29270	14965
	0.78125	35065	37955	37042	36687.3	22382.3
	0.390625	38795	36420	38427	37880.7	23575.7
L-BMAP-28-NH2 (μM)	Concentration (μM)	Sample 1	Sample 2	Sample 3
	50	15656	15706	15451	15604.3	1299.33
	25	15165	14622	15021	14936	631
	12.5	15303	14985	14919	15069	764
	6.25	25141	27144	29044	27109.7	12804.7
	3.125	37311	38228	40774	38771	24466
	1.5625	37431	39015	41736	39394	25089
	0.78125	38365	36695	40907	38655.7	24350.7
	0.390625	37650	40355	42968	40324.3	26019.3
BMAP-28-NH2 scrambled (μM)	Concentration (μM)	Sample 1	Sample 2	Sample 3
	50	35364	38610	37162	37045.3	22740.3
	25	38265	40795	39212	39424	25119
	12.5	39529	39666	38429	39208	24903
	6.25	39254	39423	39272	39316.3	25011.3
	3.125	39345	39242	40554	39713.7	25408.7
	1.5625	39536	40174	40825	40178.3	25873.3
	0.78125	39847	41122	38937	39968.7	25663.7
	0.390625	39997	42795	41102	41298	26993
